# Supplementary material for: Dating the Diversification of the Major Lineages of Ascomycota (Fungi)
Source: PLoS One. 2013 Jun 14;8(6):e65576. doi: 10.1371/journal.pone.0065576 (PMC3683012; doi:10.1371/journal.pone.0065576)
Supplement: Table S1 — Specimens used in this study with GenBank accession numbers. (XLS) [file pone.0065576.s001.xls]

## Sheet: orden alfabetico_TOTAL
			GenBank accession number
Taxa	ITS	mtSSU	LSU	SSU	RPB1	MCM7
Acarospora laqueata	DQ842014	DQ991757	AY640943	AY640984	DQ782860	JX000147
Acarospora schleicheri	HQ650721	AY584694	AY640945	AY640986	DQ782859	JX000148
Acarosporina microspora	DQ782834	AY584612	AY584643	AY584667	DQ782818	-
Agyrium rufum	JX000097	EF581823	EF581826	-	EF581822	GU980988
Alectoria ochroleuca	HQ650597	DQ986785	DQ986801	DQ983483	DQ986857	-
Alectoria sarmentosa	DQ979998	-	DQ899291	AF140233	DQ899290	JN009675
Anaptychia palmatula	HQ650702	DQ912286	DQ883801	DQ883792	DQ883744	-
Arachniotus littoralis	AB566293	FJ225784	FJ358272	FJ358340	FJ358404	-
Arctomia delicatula	-	AY853307	AY853355	-	DQ870929	GQ272388
Arctomia teretiuscula	-	DQ007349	DQ007346	-	DQ870930	GQ272389
Ascobolus crenulatus	DQ491504	-	AY544678	AY544721	DQ471132	JX000149
Aspicilia caesiocinerea	HQ650636	DQ780271	DQ780303	DQ986736	DQ870931	GQ272390
Aspicilia cinerea	HQ650637	DQ780272	DQ780304	DQ986735	DQ870932	GQ272391
Baeomyces rufus	AF448457	DQ871016	JX000080	AF113718	DQ870937	JX000150
Botryotinia fuckeliana	DQ491491	AY544732	AY544651	AY544695	DQ471116	XM_001556412
Buellia aethalea	JX000098	JX000115	JX000081	-	JX000133	JX000151
Buellia disciformis	AY143392	JX000116	JX000082	AF241543	-	JX000152
Caliciopsis orientalis	-	FJ190654	DQ470987	DQ471039	DQ471185	-
Calicium viride	HQ650703	AY584696	AY340538	-	-	JX000153
Calycidium cuneatum	JX000114	JX000117	JX000083	-	JX000134	JX000154
Candelaria concolor	AF182075	EF436461	EF436460	-	EF436462	-
Candelariella aurella	EF535163	AY853313	AY853361	-	DQ915594	JX000155
Candida albicans	JQ364949	-	X70659	M60302	XM714321	-
Capnodium coffeae	DQ491515	FJ190609	GU214400	DQ247808	DQ471162	-
Capronia munkii	AF050250	FJ225723	EF413604	EF413603	EF413605	-
Catapyrenium daedaleum	JX000099	JX000118	EF643748	EF689830	EF689748	JX000156
Chaenotheca brachypoda	AF297963	JX000122	JX000086	-	JX000135	-
Chaenotheca furfuracea	JX000101	JX000121	JX000087	JX000068	JX000137	JX000158
Chaenotheca gracilenta	JX000100	JX000119	JX000084	JX000067	-	JX000157
Chaenotheca trichialis	JX000102	JX000120	JX000085	JX000069	JX000136	JX000159
Chaenothecopsis viridialba	JX000103	AY853317	AY853365	-	-	JX000160
Coccotrema cucurbitula	AF329162	AF329161	AF274092	AF274114	DQ870939	GU980990
Coccotrema pocillarium	AF329167	AF329166	AF274093	AF274113	DQ870940	GU980992
Chromocleista malachitea	-	FJ225777	FJ358281	FJ358346	FJ358409	-
Cyphelium inquinans	AY450583	AY143404	AY453639	U86695		JX000161
Cyphelium tigillare	JX000104	JX000123	JX000088	AF241545	-	JX000162
Dendrographa decolorans	AY548808	AY548816	NG_027622	AY548809	DQ883718	JX000180
Dibaeis baeomyces	DQ782844	AY300883	AF279385	-	DQ842011	-
Diploschistes scruposus	HQ650716	AY584692	AF279389	AF279388	DQ870943	JX000163
Disciotis venosa	DQ491503	JX000124	AY544667	AY544711	DQ471131	-
Dothidea insculpta	AF027764	FJ190602	DQ247802	DQ247810	DQ471154	-
Eupenicillium javanicum	GU981614	FJ225778	EF413621	EF413620	-	-
Exophiala nigra	EF551550	FJ225742	FJ358244	FJ358312	FJ358375	-
Geoglossum nigritum	DQ491490	AY544740	AY544650	AY544694	DQ471115	-
Graphis scripta	AF229195	AY853322	AY853370	AF038878	DQ870947	JX000163
Gyalecta ulmi	HQ650713	AY300888	AF465463	AF088237	JX000138	JX000165
Gyalectaria gyalectoides	-	GU980975	GU980983	-	GU981006	GU980993
Gyalectaria jamesii	-	GU980976	GU980984	-	GU981007	-
Heterodermia speciosa	JX000105	JX000125	JX000089	-	-	JX000166
Hypocenomyce scalaris	HQ650632	AY853325	AY853373	DQ782886	DQ915596	JX000167
Icmadophila ericetorum	-	DQ986897	DQ883694	DQ883704	DQ883723	-
Lecanactis abietina	AY548804	AY548813	AY548812	AY548805	GU561850	-
Lecanora paramerae	EF105413	EF105418	EF105422	-	DQ870950	-
Lecidea fuscoatra	HQ650707	DQ912275	DQ912332	DQ912310	DQ912355	-
Lecidea silaceae	HQ650629	DQ986878	AY756340	DQ986723	DQ986820	-
Lempholemma polyanthes	JX000106	-	JX000090	AF356690	-	JX000168
Lepraria lobificans	HQ650623	DQ986887	DQ986768	DQ986733	DQ986837	-
Leptogium lichenoides	HQ650672	DQ923120	DQ917412	DQ917413	DQ917414	-
Lobaria pulmonaria	HM448799	AY340504	AY340548	AF183935	DQ915591	JX000169
Lobothallia radiosa	JF703124	DQ780274	DQ780306	-	DQ870954	GQ272397
Microcalicium ahlneri	JX000108	JX000126	-	JX000070	JX000139	JX000170
Microcalicium arenarium	JX000107	JX000127	JX000091	-	JX000140	-
Microcalicium disseminatum	-	JX000128	JX000092	JX000071	JX000146	JX000171
Mollisia cinerea	DQ491498	DQ976372	DQ470942	DQ470990	FJ238440	JX000172
Monascus purpureus	DQ782847	FJ225780	DQ782908	DQ782881	DQ842012	-
Mycocalicium subtile	AF225445	AY853330	AY853379	JX000072	JX000141	JX000173
Myriangium duriaei	-	AY779305	AY016365	AF242266	DQ870956	-
Nadvornikia hawaiiensis	-	EU075581	HQ639659	-	-	-
Nectria cinnabarina	HM484710	FJ713622	AF193237	JX000073	GQ506027	JX000174
Ochrolechia parella	AF332123	GU980977	AF274097	AF274109	DQ870959	GQ272421
Ochrolechia subpallescens	-	GU980978	GU980985	-	GU981008	GU980994
Orbilia auricolor	DQ491512	-	DQ470953	DQ471001	-
Orbilia vinosa	DQ491511	-	DQ470952	DQ471000	DQ471145
Onygena corvina	-	FJ225792	FJ358287	FJ358352	FJ358414	-
Parmelia saxatilis	AF058037	AY340514	AY300849	AF117985	DQ923695	JX000175
Parmelia sulcata	GU994574	GU994669	GU994621	-	EF092135	-
Peltigera aphthosa	AF158645	AY340515	AF286759	AY424225	DQ915598	JX000176
Peltula auriculata	DQ832329	DQ922953	DQ832330	DQ832332	DQ782856	-
Peltula umbilicata	DQ832333	DQ922954	DQ832334	DQ782887	DQ782855	-
Pertusaria amara	HQ650677	AY300900	AF274101	AF356682	DQ870965	GQ272423
Pertusaria coccodes	-	AY567984	AF279295	-	DQ870966	-
Pertusaria corallina	FR799261	AY300901	AY300850	JX000074	DQ870967	GU980997
Pertusaria hemisphaerica	HQ650676	DQ973000	AF381556	DQ902340	DQ902341	GU980998
Pertusaria lactea	-	AF381564	AF381557	-	DQ870971	GU981000
Pertusaria ophthalmiza	-	AY567993	AY568006	JX000076	DQ870976	-
Pertusaria pertusa	AF332127	AF381565	AF279300	AY779282	DQ870978	-
Pertusaria scaberula	-	AF431959	AF274099	AF274105	DQ870980	GU981003
Pertusaria subventosa	-	AY300905	AY300854	-	DQ870981	GU981004
Pertusaria velata	JX000109	GU980981	AY300855	JX000075	DQ870982	GU981005
Phylliscum demangeonii	JX000110	AY853333	AY853382	-	JX000142	JX000177
Pleopsidium clorophanum	EU870691	DQ991756	DQ842017	AY316151	DQ782858	JX000178
Pleopsidium gobiense	HQ650723	DQ991755	DQ883698	DQ525552	DQ883746	-
Pseudevernia furfuracea	AY611112	AY611169	AY607826	AY548817	DQ870990	-
Pseudotulostoma japonica	-	-	AB161194	AB161196	-	-
Pyrenula pseudobufonia	DQ782845	AY584720	AY640962	AY641001	DQ840558	-
Pyrgillus javanicus	DQ826741	FJ225774	DQ823103	DQ823110	DQ842010	XM_001586126
Pyronema domesticum	HM016895	FJ190613	NG_027655	DQ247813	DQ471166	-
Pyxine sorediata	JX000111	JX000129	JX000093	-	-	JX000179
Ramalina complanata	HQ650720	DQ972986	DQ973038	DQ883784	DQ973059	-
Rhizocarpon sphaerosporum	-	AY853340	AY853390	-	DQ870991	-
Saccharomyces cerevisiae	-	AF442281	JQ277730	Z75578	X96876
Schistophoron tenue	JX000112	EU544933	EU544932	-	-	JX000181
Schizosaccharomyces pombe	-	AB182461	Z19136	X54866	X56564
Schizoxylon albescens	HQ287353	DQ401142	DQ401144	JX000077	JX000143	JX000182
Sclerophora coniophaea	-	JX000131	JX000094	JX000079	JX000145	JX000184
Sclerophora farinacea	JX000113	JX000130	JX000095	JX000078	JX000144	JX000183
Sphaerophorus globosus	HQ650622	DQ986866	DQ986767	AF117983	DQ986836	JX000185
Sphinctrina turbinata	AY795877	FJ71361	EF413632	EF413631	-	-
Spiromastix warcupii	DQ782848	FJ225794	DQ782909	DQ782882	EF413613	-
Sporastatia testudinea	-	AY584725	AY640969	-	DQ870994	JX000186
Taphrina deformans	AB505447	FJ713610	DQ470973	DQ471024	DQ471170	-
Texosporium sancti-jacobi	-	JX000132	JX000096	AF085472	-	JX000187
Thamnolia vermicularis	AY853345	AY853395	-	AF085472	-	-
Trapelia placodioides	AF274081	AF431962	AF274103	AF119500	DQ366259	-
Trapeliopsis flexuosa	HQ650634	AY212875	AF274118	DQ986709	DQ871000	-
Trichoglossum hirsutum	DQ491494	AY544758	AY544653	AY544697	DQ471119	JX000188
Tylophoron hibernicum	-	JF830779	JF295084	-	-	-
Umbilicaria hyperborea	AF096216	AY853349	AY853399	-	DQ915600	JX000189
Umbilicaria leprosa	HM161478	DQ871022	DQ871014	-	DQ871004	GQ272416
Verrucaria muralis	EU010261	FJ225708	EF689878	EF689878	EF689805	GQ272418
Xylaria hypoxylon	DQ491487	AY544760	AY544648	AY544692	DQ471114	JX000190

## Sheet: GENBANK
SSU.sqn Seq1 JX000067	Chaenotheca gracilenta
SSU.sqn Seq2 JX000068	Chaenotheca furfuracea
SSU.sqn Seq3 JX000069	Chaenotheca trichialis
SSU.sqn Seq4 JX000070	Microcalicium ahlneri voucher Wedin 12/6 2011 (S) 18S
SSU.sqn Seq5 JX000071	Microcalicium disseminatum voucher Wedin 6353 (UPS)
SSU.sqn Seq6 JX000072	Mycocalicium subtile voucher Wedin 6353 (S)
SSU.sqn Seq7 JX000073	Nectria cinnabarina voucher F118002 (S)
SSU.sqn Seq8 JX000074	Pertusaria corallina voucher F178261 (S)
SSU.sqn Seq9 JX000075	Pertusaria velata voucher F76497 (S)
SSU.sqn Seq10 JX000076	Pertusaria ophthalmiza voucher F61578 (S)
SSU.sqn Seq11 JX000077	Schizoxylon albescens voucher Wedin 8365 (S)
SSU.sqn Seq12 JX000078	Sclerophora farinacea voucher Wedin 6414 (UPS)
SSU.sqn Seq13 JX000079	Sclerophora coniophaea voucher Wedin 6367 (UPS)
lsu.sqn Seq1 JX000080	Baeomyces rufus voucher F178482
lsu.sqn Seq2 JX000081	Buellia aethalea voucher F138222
lsu.sqn Seq3 JX000082	Buellia disciformis voucher Westberg 10-002 (S)
lsu.sqn Seq4 JX000083	Calycidium cuneatum voucher Wedin 8034 (S)
lsu.sqn Seq5 JX000084	Chaenotheca gracilenta voucher Wedin 7022 (S)
lsu.sqn Seq6 JX000085	Chaenotheca trichialis voucher Prieto 3028 (S)
lsu.sqn Seq7 JX000086	Chaenotheca brachypoda voucher Prieto 3023 (S)
lsu.sqn Seq8 JX000087	Chaenotheca furfuracea voucher Wedin 6366 (UPS)
lsu.sqn Seq9 JX000088	Cyphelium tigillare voucher Prieto 3038 (S)
lsu.sqn Seq10 JX000089	Heterodermia speciosa voucher Wetmore 88030 (S)
lsu.sqn Seq11 JX000090	Lempholemma polyanthes voucher Prieto 3052 (S)
lsu.sqn Seq12 JX000091	Microcalicium arenarium voucher Wedin 8/5 2011 (S)
lsu.sqn Seq13 JX000092	Microcalicium disseminatum voucher Prieto 3053 (S)
lsu.sqn Seq14 JX000093	Pyxine sorediata voucher Wetmore 91254 (S)
lsu.sqn Seq15 JX000094	Sclerophora coniophaea voucher Wedin 6367(UPS)
lsu.sqn Seq16 JX000095	Sclerophora farinacea voucher Wedin 6414 (UPS)
lsu.sqn Seq17 JX000096	Texosporium sancti-jacobi voucher Rosentreter 6514 (UPS)
ITS.sqn Seq1 JX000097	Agyrium rufum voucher Wedin 7931 (UPS)
ITS.sqn Seq2 JX000098	Buellia aethalea voucher F138222 (S)
ITS.sqn Seq3 JX000099	Catapyrenium daedaleum voucher Prieto 3051 (S)
ITS.sqn Seq4 JX000100	Chaenotheca gracilenta voucher Wedin 7022 (S)
ITS.sqn Seq5 JX000101	Chaenotheca furfuracea voucher Wedin 6366 (UPS)
ITS.sqn Seq6 JX000102	Chaenotheca trichialis voucher Prieto 3028 (S)
ITS.sqn Seq7 JX000103	Chaenothecopsis viridialba voucher Wedin 6728 (UPS)
ITS.sqn Seq8 JX000104	Cyphelium tigillare voucher Prieto 3038 (S)
ITS.sqn Seq9 JX000105	Heterodermia speciosa voucher Wetmore 88030 (UPS)
ITS.sqn Seq10 JX000106	Lempholemma polyanthes voucher Prieto 3052 (S)
ITS.sqn Seq11 JX000107	Microcalicium arenarium voucher Wedin 8/5 2011 (S)
ITS.sqn Seq12 JX000108	Microcalicium ahlneri voucher Wedin 12/6 2011 (S)
ITS.sqn Seq13 JX000109	Pertusaria velata voucher F76497 (S)
ITS.sqn Seq14 JX000110	Phylliscum demangeonii voucher Wedin 7241 (UPS)
ITS.sqn Seq15 JX000111	Pyxine sorediata voucher Wetmore 91254 (UPS)
ITS.sqn Seq16 JX000112	Schistophoron tenue voucher L64691 (S)
ITS.sqn Seq17 JX000113	Sclerophora farinacea voucher WEDIN 6414 (UPS)
ITS.sqn Seq18 JX000114	Calycidium cuneatum voucher WEDIN 8034 (S)
mtSSU.sqn Seq1 JX000115	Buellia aethalea voucher F138222 (S)
mtSSU.sqn Seq2 JX000116	Buellia disciformis voucher Westberg 10-002 (S)
mtSSU.sqn Seq3 JX000117	Calycidium cuneatum voucher Wedin 8034 (S)
mtSSU.sqn Seq4 JX000118	Catapyrenium daedaleum voucher Prieto 3051 (S)
mtSSU.sqn Seq5 JX000119	Chaenotheca gracilenta voucher Wedin 7022 (S)
mtSSU.sqn Seq6 JX000120	Chaenotheca trichialis voucher Prieto 3200 (S)
mtSSU.sqn Seq7 JX000121	Chaenotheca furfuracea voucher Wedin 6366 (UPS)
mtSSU.sqn Seq8 JX000122	Chaenotheca brachypoda voucher M. Prieto 3023 (S)
mtSSU.sqn Seq9 JX000123	Cyphelium tigillare voucher Prieto 3038 (S)
mtSSU.sqn Seq10 JX000124	Disciotis venosa voucher F12784 (S)
mtSSU.sqn Seq11 JX000125	Heterodermia speciosa voucher L58942 (S)
mtSSU.sqn Seq12 JX000126	Microcalicium ahleri voucher Wedin 12/6 2011 (S)
mtSSU.sqn Seq13 JX000127	Microcalicium arenarium voucher Wedin 8/5 2011 (S)
mtSSU.sqn Seq14 JX000128	Microcalicium disseminatum voucher Wedin 6353 (UPS)
mtSSU.sqn Seq15 JX000129	Pyxine sorediata voucher F51992 (S)
mtSSU.sqn Seq16 JX000130	Sclerophora farinacea voucher Wedin 6414 (UPS)
mtSSU.sqn Seq17 JX000131	Sclerophora coniophaea voucher Wedin 6367 (UPS)
mtSSU.sqn Seq18 JX000132	Texosporium sancti-jacobi voucher Rosentreter 6514 (UPS)
RPB1.sqn Seq1 JX000133	Buellia aethalea voucher F138222 (S)
RPB1.sqn Seq2 JX000134	Calycidium cuneatum voucher Wedin 8034 (S)
RPB1.sqn Seq3 JX000135	Chaenotheca brachypoda voucher M. Prieto 3023 (S)
RPB1.sqn Seq4 JX000136	Chaenotheca trichialis voucher Prieto 3028 (S)
RPB1.sqn Seq5 JX000137	Chaenotheca furfuracea voucher Wedin 6366 (UPS)
RPB1.sqn Seq6 JX000138	Gyalecta ulmi voucher L67816 (S)
RPB1.sqn Seq7 JX000139	Microcalicium ahlneri voucher Wedin 12/6 2011 (S)
RPB1.sqn Seq9 JX000140	Microcalicium arenarium voucher Wedin 8/5 2011 (S)
RPB1.sqn Seq10 JX000141	Mycocalicium subtile voucher Wedin 8492 (S)
RPB1.sqn Seq11 JX000142	Phylliscum demangeonii voucher Wedin 7241 (UPS
RPB1.sqn Seq12 JX000143	Schizoxylon albescens voucher Wedin 8365 (S)
RPB1.sqn Seq13 JX000144	Sclerophora farinacea voucher Wedin 6414 (UPS)
RPB1.sqn Seq14 JX000145	Sclerophora coniophaea voucher Wedin 6367 (UPS)
RPB1.sqn Seq8 JX000146	Microcalicium disseminatum voucher Wedin 6353 (UPS)
mcm7.sqn Seq1 JX000147	Acarospora laqueata voucher Westberg 10-170 (S)
mcm7.sqn Seq2 JX000148	Acarospora schleicheri voucher Obermayer 2929 (UPS)
mcm7.sqn Seq3 JX000149	Ascobolus crenulatus voucher F9477 (S)
mcm7.sqn Seq4 JX000150	Baeomyces rufus voucher F178482 (S)
mcm7.sqn Seq5 JX000151	Buellia aethalea voucher F138222 (S)
mcm7.sqn Seq6 JX000152	Buellia disciformis voucher Westberg 10-002 (S)
mcm7.sqn Seq7 JX000153	Calicium viride voucher Prieto 3015 (S)
mcm7.sqn Seq8 JX000154	Calycidium cuneatum voucher Wedin 8034 (S)
mcm7.sqn Seq9 JX000155	Candelariella aurella voucher Hermansson 10056 (UPS)
mcm7.sqn Seq10 JX000156	Catapyrenium daedaleum voucher Prieto 3051 (S)
mcm7.sqn Seq11 JX000157	Chaenotheca gracilenta voucher Wedin 7022 (S)
mcm7.sqn Seq12 JX000158	Chaenotheca furfuracea voucher Wedin 6366 (UPS
mcm7.sqn Seq13 JX000159	Chaenotheca trichialis voucher Prieto 3028 (S)
mcm7.sqn Seq14 JX000160	Chaenothecopsis viridialba voucher Wedin 6728 (UPS)
mcm7.sqn Seq15 JX000161	Cyphelium inquinans voucher Prieto 3008 (S)
mcm7.sqn Seq16 JX000162	Cyphelium tigillare voucher Prieto 3038 (S)
mcm7.sqn Seq17 JX000163	Diploschistes scruposus voucher F178255 (S)
mcm7.sqn Seq18 JX000164	Graphis scripta voucher Wedin 6476 (UPS)
mcm7.sqn Seq19 JX000165	Gyalecta ulmi voucher L67816 (S)
mcm7.sqn Seq20 JX000166	Heterodermia speciosa voucher Wetmore 88030 (S)
mcm7.sqn Seq21 JX000167	Hypocenomyce scalaris voucher Wedin 7008 (UPS)
mcm7.sqn Seq22 JX000168	Lempholemma polyanthes voucher Prieto 3052 (S)
mcm7.sqn Seq23 JX000169	Lobaria pulmonaria voucher Wedin 6167 (UPS) Mcm7 gene DNA replication licensing factor,
mcm7.sqn Seq24 JX000170	Microcalicium ahlneri voucher Wedin 12/6 2011 (S)
mcm7.sqn Seq25 JX000171	Microcalicium disseminatum voucher Prieto 3053 (S)
mcm7.sqn Seq26 JX000172	Mollisia cinerea voucher Prieto 3055 (S)
mcm7.sqn Seq27 JX000173	Mycocalicium subtile voucher Wedin 8492 (S) Mcm7
mcm7.sqn Seq28 JX000174	Nectria cinnabarina voucher F118002 (S)
mcm7.sqn Seq29 JX000175	Parmelia saxatilis voucher Wedin 7091 (UPS) Mcm7
mcm7.sqn Seq30 JX000176	Peltigera aphthosa voucher Wedin 6164 (UPS) Mcm
mcm7.sqn Seq31 JX000177	Phylliscum demangeonii voucher Wedin 7241 (UPS)
mcm7.sqn Seq32 JX000178	Pleopsidium chlorophanum voucher Prieto 3056 (S)
mcm7.sqn Seq33 JX000179	Pyxine sorediata voucher Wetmore 91254 (S)
mcm7.sqn Seq34 JX000180	Dendrographa decolorans voucher F66100
mcm7.sqn Seq35 JX000181	Schistophoron tenue voucher L64691 (S)
mcm7.sqn Seq36 JX000182	Schizoxylon albescens voucher Wedin 8365 (S)
mcm7.sqn Seq37 JX000183	Sclerophora farinacea voucher Wedin 6414 (UPS)
mcm7.sqn Seq38 JX000184	Sclerophora coniophaea voucher Wedin 6367 (UPS)
mcm7.sqn Seq39 JX000185	Sphaerophorus globosus voucher Stenroos 5539 (TUR)
mcm7.sqn Seq40 JX000186	Sporastatia testudinea voucher Wedin 7259 (UPS)
mcm7.sqn Seq41 JX000187	Texosporium sancti-jacobi voucher Rosentreter 6514 (UPS)
mcm7.sqn Seq42 JX000188	Trichoglossum hirsutum voucher F39542 (UPS) Mcm7
mcm7.sqn Seq43 JX000189	Umbilicaria hyperborea voucher Wiklund 25 (UPS)
mcm7.sqn Seq44 JX000190	Xylaria hypoxylon voucher F118002 (UPS)
mcm7.sqn Nectria_cinnabarina JX000191

## Sheet: Sheet3
martin especimenes datos
Acarospora laqueata		SAR 143
Switzerland: Valais, Saillon, western part of the Saillon hill. 19 Nov. 2010. Martin Westberg 10-170 (S F177761).
Mats especimenes datos
Acarospora schleicheri		CO135
Candelariella aurella		JAN (CO 030)	Hermansson 10056 (UPS)
Calicium viride	2000_1	Wedin 24/4 2000 (Sweden, Jämtland)	HERBARIUM?
Chaenotheca ("Cybebe") gracilenta		CO154
Graphis scripta	EW3/7-2	Wedin 6476 (UPS)
Hypocenomyce scalaris	CO048	Sweden, Wedin 7008 (UPS)
Lobaria pulmonaria		JL4
Microcalicium disseminatum T		DB7
Parmelia saxatilis		CO247
Peltigera aphthosa		EW8_10_12
Phylliscum demangeonii		CO118
Sclerophora coniophaea		CO152
Sclerophora coniophaea		DB2
Sclerophora farinacea T		CO153
Sporastatia testudinea		CO166
Umbilicaria hyperborea		EW_29_5_5
